# Supplementary material for: Vaccinia Virus Expressing Interferon Regulatory Factor 3 Induces Higher Protective Immune Responses against Lethal Poxvirus Challenge in Atopic Organism
Source: Viruses. 2021 Oct 3;13(10):1986. doi: 10.3390/v13101986 (PMC8539567; doi:10.3390/v13101986)
Supplement: Supplementary file 1 [file viruses-13-01986-s001.zip]

Archive with 1 entries (1 files):
- viruses-1385705-SI.pdf
